# Supplementary material for: Targeting integrin αvβ3 by a rationally designed protein for chronic liver disease treatment
Source: Commun Biol. 2021 Sep 16;4:1087. doi: 10.1038/s42003-021-02611-2 (PMC8445973; doi:10.1038/s42003-021-02611-2)
Supplement: Supplementary file 4 — Supplementary Data 1 [file 42003_2021_2611_MOESM4_ESM.xlsx]

## Sheet: Fig 1b
Integrin expression HSC
Integrin av		Integrin b3
HSC D1	HSC D7	HSC D1	HSC D7
1	5.74894	1	4.10809
0.93	4.9551	0.9	4.18727
1.07	4.75325	1.1	4.42603

## Sheet: Fig 1c
HSC ProAgio treatment
	q HSC				a HSC
0 M	-7.93194	-9.5358	5.65979	11.8079	-4.12542	-4.94008	4.53275	4.53275
5 M	1.53308	1.73115	2.28967	1.80795	46.9521	47.331	53.8673	34.789
10 M	1.77649	1.34468	2.07824	1.13905	51.2149	68.2281	69.0238	56.2165

## Sheet: Fig 1d
LX-2 apoptosis
0 mM	5 mM	10 mM
-2.05618	45.3381	70.3512
0.755178	46.0459	69.1748
-0.540837	45.8366	70.3013
1.84184	42.9355	72.684

## Sheet: Fig 1e
LX2 apoptosis ProAgio treatment
	LX2				LX2 - v3 KD
0 M	2	1	5	3	2	1	5	3
5 M	55	67	71	59	18	21	19	14
10 M	75	85	86	91	21	28	29	26

## Sheet: Fig 2b
Body weight (g)
Control	Vehicle	Vehicle AT	ProAgio	ProAgio AT
28.6	28.5	29.5	26.1	29
29.4	28.1	26.7	25	27.5
30.3	27	22.7	25.1	29.4
29.1	23.1	28.1	25.7	25.1
29.7	25.4	25.5	26.2	28.4
30.8	24.9	23.8	26	27.7
31.2	26.4	29.2	29.7	25.3
30	28.9	25.1	25.4	25.7
	27.1	27.8	29.9	29.9
	27.9	26.8	27.3	27.3
	25.3	26	25.6	30.4
	23.6	22.8	26.8	27.9
	29	28.2	25.4	29.5
			27.9	30.2

## Sheet: Fig 2c
Liver weight (g)
Normal	Vehicle	ProAgio
1.752	1.979	1.336
1.569	2.363	1.877
1.719	1.815	1.696
1.451	1.795	1.574
1.391	2.082	1.454
1.515	2.191	1.542
1.419	2.127	1.323
1.558	2.14	1.89
	2.115	1.675
	2.275	1.523
	1.979	1.489
	2.454	1.551
	2.389	1.812
	1.849	1.616
	1.9	1.714
	2	1.585
	2.227	1.5
	1.715	1.959

## Sheet: Fig 2e
Collagen quantification
Normal	Vehicle	ProAgio
0.16516	15.1602	6.6918
0.19099	15.5192	7.99918
0.74324	17.8283	4.98677
0.19269	12.4965	2.6334
0.50457	13.3261	7.5212
	12.5549	6.78619
	11.8335	7.4961
	9.7905	6.94239
	6.62553	3.27891
	7.45646	2.56791
	8.39971	3.11245

## Sheet: Fig 2f
Hydroxyproline assay
Normal	Vehicle	ProAgio
0.029732	1.27304	0.333604
0.00717	1.12012	0.44087
0.08174	1.11281	0.843738
0.115201	0.895459	0.602438
0.074092	0.664436	0.241922
	1.19259	0.391157
	1.27696	0.569503
	1.10135	0.296415
	1.10321	0.407839
	1.2782	0.769933

## Sheet: Fig 3a
MMP2 ELISA
Normal	Vehicle	ProAgio
0.69	2.82	1.7
1.27	4.83	1.69
0.9	4.6	0
1.04	3.68	1.81
0.64	7.38	2.25
1.19	3.16	1.92
1.47	3.72	1.25
0.8	7.92	0.93

## Sheet: Fig 3b
MMP9 ELISA
Normal	Vehicle	ProAgio
0.87	3.67	2.03
1.23	4.87	2.87
0.91	7.22	1.86
0.64	6.86	1.36
0.55	8.01	2.09
1.21	4.66	2.27
1.29	4	1.98
1.3	5.14	2.31
	8.34
	7.32
	8.36

[truncated: 12 more sheets: Fig 3c, fig 3d, Fig 3e, Fig 3f, Fig 4b, Fig 4d, Fig 4e, Fig 5b, Fig 5d, Fig 6b, Fig 6c, Fig 6e]
